# Supplementary material for: Streamlining Bacillus Strain Selection Against Listeria monocytogenes Using a Fluorescence-Based Infection Assay Integrated into a Multi-Tiered Validation Pipeline
Source: Antibiotics (Basel). 2025 Jul 29;14(8):765. doi: 10.3390/antibiotics14080765 (PMC12383055; doi:10.3390/antibiotics14080765)
Supplement: Supplementary file 1 [file antibiotics-14-00765-s001.zip]

Archive with 2 entries (2 files):
- Supplementary Figures v2.pdf
- Supplementary Tables v2.pdf
